# Supplementary material for: Optogenetic control of apical constriction induces synthetic morphogenesis in mammalian tissues
Source: Nat Commun. 2022 Sep 14;13:5400. doi: 10.1038/s41467-022-33115-0 (PMC9474505; doi:10.1038/s41467-022-33115-0)
Supplement: Supplementary file 16 — Source Data [file 41467_2022_33115_MOESM16_ESM.xlsx]

## Sheet: fig 1f
fig 1f
Time (min)	Average area stimulated	Average + standard deviation	Average - standard deviation
0	0.994637	1.02699	0.962289
1	0.992587	1.02266	0.962516
2	0.991316	1.01051	0.972124
3	0.991979	1.00652	0.977442
4	0.997968	1.0099	0.986033
5	1	1	1
6	0.968045	0.989618	0.946473
7	0.943874	0.976372	0.911376
8	0.931721	0.976504	0.886938
9	0.912754	0.9635	0.862007
10	0.899597	0.951489	0.847706
11	0.889679	0.94379	0.835569
12	0.880625	0.93986	0.821391
13	0.871521	0.930243	0.812798
14	0.86442	0.9232	0.80564
15	0.859331	0.924613	0.794049
16	0.854089	0.923684	0.784493
17	0.847311	0.919881	0.774741
18	0.840971	0.914051	0.76789
19	0.832641	0.905861	0.75942
20	0.829273	0.902359	0.756186
21	0.824407	0.90222	0.746595
22	0.824243	0.902261	0.746225
23	0.820093	0.90444	0.735747
24	0.820582	0.904189	0.736975
25	0.814981	0.895867	0.734095
26	0.815242	0.894769	0.735716
27	0.812062	0.895052	0.729073
28	0.808837	0.892017	0.725657
29	0.805003	0.887078	0.722928
30	0.802132	0.886825	0.71744
31	0.803012	0.884783	0.721241
32	0.80013	0.885472	0.714788
33	0.798004	0.884601	0.711408
34	0.793121	0.875997	0.710245
35	0.792146	0.874414	0.709877
36	0.789863	0.873284	0.706442
37	0.78312	0.86962	0.69662
38	0.782795	0.870762	0.694828
39	0.776845	0.862392	0.691298
40	0.767985	0.855698	0.680271
41	0.763466	0.855369	0.671563
42	0.768282	0.854765	0.681799
43	0.769362	0.855526	0.683198
44	0.769272	0.856087	0.682457
45	0.764033	0.851067	0.676998
46	0.762851	0.849592	0.676111
47	0.755859	0.84368	0.668037
48	0.753637	0.843352	0.663922
49	0.750386	0.838421	0.662351
50	0.750344	0.839952	0.660735
51	0.74933	0.834399	0.664262
52	0.749288	0.839082	0.659494
53	0.748259	0.835434	0.661084
54	0.751111	0.841844	0.660379
55	0.745437	0.834577	0.656297
56	0.761549	0.850995	0.672103
57	0.78238	0.873082	0.691677
58	0.80118	0.88763	0.714731
59	0.820774	0.915916	0.725632

## Sheet: fig 1e
fig 1e
Time (min)	Average area non-stimulated	Average + standard deviation	Average - standard deviation
0	1.02073	1.05152	0.989935
1	1.01187	1.03589	0.987859
2	1.00599	1.0296	0.982369
3	1.00478	1.02988	0.97967
4	0.999847	1.01495	0.984746
5	1	1	1
6	0.992581	1.0045	0.980662
7	0.99203	1.00948	0.974577
8	0.993069	1.01529	0.97085
9	0.982199	1.00991	0.954485
10	0.978993	1.00212	0.955867
11	0.982278	1.00692	0.957633
12	0.975135	0.999224	0.951045
13	0.971464	1.00081	0.942114
14	0.970686	1.0026	0.938774
15	0.978353	1.00712	0.949585
16	0.975871	1.00799	0.943757
17	0.982129	1.0172	0.947059
18	0.977031	1.01479	0.939276
19	0.975692	1.01682	0.934565
20	0.978078	1.02067	0.935488
21	0.981994	1.02769	0.936297
22	0.982027	1.0307	0.933357
23	0.979594	1.03237	0.926816
24	0.984456	1.04637	0.922546
25	0.987453	1.04886	0.926051
26	0.987598	1.0541	0.921099
27	0.984433	1.04342	0.925444
28	0.984267	1.04641	0.92212
29	0.987512	1.05227	0.922758
30	0.987138	1.05418	0.920097
31	0.987457	1.05979	0.915127
32	0.986962	1.05556	0.918365
33	0.989539	1.06068	0.918398
34	0.992838	1.06177	0.923909
35	0.993194	1.06434	0.922044
36	0.994999	1.06996	0.920042
37	0.994244	1.07285	0.915637
38	0.990118	1.06686	0.913375
39	0.991393	1.07037	0.912417
40	0.995092	1.07883	0.911352
41	1.00156	1.08586	0.917267
42	0.998983	1.08538	0.912584
43	0.998834	1.08317	0.9145
44	0.99902	1.08837	0.909669
45	0.999391	1.08745	0.911331
46	0.995651	1.07604	0.915257
47	0.999798	1.08868	0.910919
48	0.999337	1.08241	0.916265
49	0.996951	1.09063	0.903269
50	0.997188	1.09332	0.901058
51	1.00736	1.10083	0.913882
52	0.999619	1.09045	0.908784
53	1.00483	1.09847	0.911182
54	1.00887	1.10385	0.913897
55	1.01218	1.11211	0.912249
56	1.00801	1.11579	0.900222
57	1.01618	1.11786	0.914501
58	1.00739	1.10533	0.909436
59	1.01067	1.10942	0.911913

## Sheet: fig 1h
fig 1h
Time (min)	Average area apical	Average apical + standard deviation	Average apical - standard deviation	Average area basal	Average basal + standard deviation	Average basal - standard deviation
0	0.995863	1.01286	0.978863	0.991472	1.00617	0.976777
1	0.996395	1.02101	0.971775	0.994087	1.01048	0.977695
2	0.995531	1.01261	0.978454	0.995162	1.01186	0.978461
3	0.998045	1.01447	0.981624	0.995528	1.00857	0.982489
4	0.997297	1.01846	0.976139	0.997891	1.00908	0.986705
5	0.995388	1.011	0.979771	0.993877	1.00875	0.979005
6	0.9897	1.00971	0.969692	0.997872	1.00817	0.987576
7	0.98992	1.01128	0.968557	1.00169	1.01202	0.991355
8	0.993963	1.00996	0.977967	0.999271	1.00776	0.990785
9	0.995532	1.00413	0.986936	0.997224	1.00529	0.98916
10	1	1	1	1	1	1
11	0.970161	0.987923	0.9524	0.99605	1.0149	0.977203
12	0.939285	0.971759	0.906811	1.00965	1.02689	0.992416
13	0.922642	0.967007	0.878276	1.0207	1.05196	0.989435
14	0.909848	0.960653	0.859044	1.0189	1.05943	0.978373
15	0.894784	0.950461	0.839107	1.02489	1.06425	0.985536
16	0.884137	0.943556	0.824719	1.0305	1.07129	0.989708
17	0.870014	0.931507	0.808522	1.02255	1.06259	0.982505
18	0.861977	0.9201	0.803854	1.02196	1.06901	0.974904
19	0.849119	0.903833	0.794404	1.0349	1.08742	0.98237
20	0.833943	0.897798	0.770087	1.03852	1.09442	0.982608
21	0.831734	0.905665	0.757804	1.02699	1.08318	0.970795
22	0.849497	0.919252	0.779741	1.03038	1.0854	0.975364
23	0.868699	0.936168	0.801231	1.03468	1.08637	0.982997
24	0.875857	0.94065	0.811063	1.02593	1.07795	0.97391
25	0.8927	0.948039	0.83736	1.02351	1.07304	0.97398
26	0.892552	0.950641	0.834463	1.01868	1.06416	0.973193
27	0.897866	0.961592	0.83414	1.01469	1.05687	0.972497
28	0.908546	0.967114	0.849979	1.02157	1.06188	0.981268
29	0.913116	0.96676	0.859473	1.01781	1.06059	0.975023
30	0.908603	0.965762	0.851444	1.02343	1.06633	0.980529
31	0.890912	0.946	0.835824	1.03436	1.08723	0.981496
32	0.861322	0.924485	0.798158	1.03433	1.09295	0.975715
33	0.847454	0.916407	0.778501	1.04085	1.11005	0.971644
34	0.836972	0.900237	0.773707	1.03919	1.11149	0.966882
35	0.824301	0.901819	0.746782	1.04328	1.11861	0.967945
36	0.817074	0.890525	0.743623	1.04605	1.13076	0.961335
37	0.804619	0.881699	0.72754	1.04883	1.13821	0.95946
38	0.797626	0.875679	0.719574	1.0576	1.14828	0.966917
39	0.798032	0.872984	0.723081	1.05668	1.14525	0.968104
40	0.789502	0.867284	0.71172	1.05216	1.14773	0.956598
41	0.78501	0.872716	0.697303	1.06143	1.15363	0.969225
42	0.809391	0.902015	0.716768	1.05151	1.1354	0.967607
43	0.836189	0.913199	0.759179	1.05201	1.12904	0.974973
44	0.849438	0.928408	0.770468	1.04532	1.10944	0.981201
45	0.867848	0.940069	0.795626	1.0366	1.096	0.977197
46	0.866701	0.944681	0.788722	1.02937	1.09663	0.962106
47	0.884477	0.949308	0.819645	1.03938	1.0896	0.989157
48	0.889955	0.952237	0.827673	1.05552	1.10558	1.00545
49	0.889656	0.959189	0.820123	1.05025	1.10053	0.999959
50	0.90476	0.954139	0.855381	1.048	1.10227	0.99372
51	0.888013	0.938579	0.837447	1.05312	1.10439	1.00185
52	0.862102	0.927116	0.797089	1.05918	1.11853	0.99983
53	0.849282	0.91466	0.783905	1.05929	1.12179	0.996803
54	0.832684	0.905587	0.759782	1.0645	1.12631	1.0027
55	0.833889	0.8938	0.773978	1.06851	1.13682	1.00021
56	0.813854	0.895014	0.732694	1.06457	1.13588	0.993255
57	0.809834	0.891477	0.728192	1.0621	1.1285	0.99571
58	0.798319	0.889996	0.706641	1.06086	1.12223	0.999484
59	0.790563	0.888977	0.69215	1.06187	1.12578	0.997969
60	0.77902	0.882159	0.675881	1.06641	1.14017	0.992661
61	0.790143	0.885047	0.695238	1.05908	1.13298	0.985183
62	0.805048	0.907671	0.702425	1.05785	1.12643	0.989273
63	0.846451	0.919375	0.773526	1.05087	1.12102	0.980721
64	0.86211	0.944117	0.780102	1.04737	1.11442	0.980324
65	0.867064	0.956002	0.778126	1.04731	1.11336	0.981271
66	0.877482	0.959574	0.79539	1.05118	1.11181	0.990548
67	0.87241	0.970879	0.77394	1.04989	1.10196	0.997816
68	0.885006	0.980228	0.789784	1.04591	1.10215	0.989674
69	0.891523	0.98895	0.794097	1.05614	1.10598	1.00631

## Sheet: fig 2e
fig 2e
Time (min)	Average apical area stim	Average apical stim + standard deviation	Average apical stim - standard deviation	Average apical area outer	Average apical outer + standard deviation	Average apical outer - standard deviation
0	149.454	113.947	184.96	150.077	107.549	192.604
10	148.36	113.812	182.909	149.153	107.536	190.77
20	148.156	113.097	183.214	149.205	107.306	191.104
30	147.544	113.367	181.722	149.188	106.516	191.859
40	134.757	101.702	167.812	147.977	105.861	190.092
50	130.634	97.4236	163.844	147.436	104.919	189.953
60	127.497	94.7483	160.245	146.444	104.923	187.964
70	125.287	93.0198	157.554	146.599	105.321	187.877
80	123.307	91.6259	154.988	145.907	103.433	188.38
90	123.842	90.6305	157.053	145.293	102.915	187.671
100	122.131	89.876	154.385	144.237	103.179	185.295
110	121.528	89.0433	154.012	144.935	102.659	187.21
120	121.1	88.6432	153.557	144.828	102.947	186.709
130	121.799	90.1449	153.454	145.758	102.175	189.342
140	121.379	89.8027	152.956	146.304	103.468	189.141
150	122.49	89.9799	154.999	147.111	104.067	190.155
160	133.71	100.569	166.851	149.015	106.191	191.84
170	137.725	104.263	171.188	150.45	106.089	194.812
180	139.035	103.871	174.199	150.193	106.585	193.802
190	140.835	105.82	175.849	151.025	106.871	195.179
200	141.847	108.638	175.057	151.736	107.559	195.913
210	143.498	108.833	178.162	152.024	107.442	196.606
220	145.691	110.411	180.972	152.832	108.631	197.034
230	147.198	112.983	181.412	153.088	109.236	196.94

## Sheet: fig 2f
fig 2f
Time (min)	Average basal area stim	Average basal stim + standard deviation	Average basal stim - standard deviation	Average basal area outer	Average basal outer + standard deviation	Average basal outer - standard deviation
0	145.748	113.734	177.763	148.637	107.301	189.974
10	144.719	112.291	177.147	147.479	104.897	190.062
20	143.939	112.165	175.714	148.812	106.39	191.235
30	144.035	113.48	174.591	147.613	103.411	191.815
40	140.626	110.127	171.125	144.985	101.975	187.995
50	139.28	108.944	169.616	142.909	101.786	184.033
60	138.533	108.538	168.527	140.665	98.9806	182.349
70	138.066	107.889	168.243	140.613	98.4228	182.802
80	137.526	107.302	167.75	138.732	97.2675	180.196
90	137.56	106.883	168.237	138.424	96.8869	179.962
100	137.535	106.564	168.505	137.337	97.2123	177.462
110	137.999	106.938	169.06	137.674	98.4176	176.931
120	137.898	106.925	168.87	137.183	97.7578	176.608
130	138.603	106.684	170.522	137.328	96.9284	177.727
140	140.077	107.634	172.52	138.107	99.1663	177.048
150	141.213	109.365	173.061	138.57	98.1879	178.953
160	143.56	111.39	175.729	143.538	101.347	185.73
170	146.174	113.915	178.433	145.26	101.13	189.389
180	144.817	112.938	176.695	145.481	101.359	189.603
190	145.052	113.583	176.52	146.731	102.082	191.381
200	145.831	112.94	178.723	148.143	103.834	192.453
210	147.092	113.539	180.645	149.097	104.286	193.908
220	149.178	115.947	182.409	149.457	103.777	195.137
230	150.275	117.055	183.496	149.991	104.772	195.21

## Sheet: fig 2g
fig 2g
Time (min)	Average length stim	Average length stim + standard deviation	Average length stim - standard deviation	Average length outer	Average length outer + standard deviation	Average length outer - standard deviation
0	8.61922	7.39492	9.84352	8.34236	7.30716	9.37755
10	8.65658	7.3817	9.93146	8.3484	7.31628	9.38053
20	8.80601	7.65863	9.95339	8.43006	7.34376	9.51636
30	8.67016	7.53127	9.80906	8.39377	7.26934	9.5182
40	9.01317	7.8744	10.1519	8.41494	7.2271	9.60278
50	9.21353	8.11248	10.3146	8.51474	7.29742	9.73205
60	9.37994	8.27791	10.482	8.5601	7.31892	9.80128
70	9.45805	8.29226	10.6238	8.58581	7.33208	9.83954
80	9.47503	8.36045	10.5896	8.67049	7.40121	9.93977
90	9.51578	8.34339	10.6882	8.70678	7.49135	9.9222
100	9.44107	8.23753	10.6446	8.61756	7.42569	9.80944
110	9.44786	8.27043	10.6253	8.64932	7.40088	9.89775
120	9.45126	8.22186	10.6807	8.70678	7.58826	9.8253
130	9.37315	8.13663	10.6097	8.6221	7.47668	9.76751
140	9.29164	8.10199	10.4813	8.68107	7.49832	9.86382
150	9.31881	8.11818	10.5194	8.66444	7.54986	9.77902
160	8.82299	7.7157	9.93027	8.48752	7.41241	9.56263
170	8.69394	7.56988	9.81799	8.4981	7.36304	9.63317
180	8.57507	7.54761	9.60254	8.46786	7.34557	9.59016
190	8.70073	7.69142	9.71004	8.51323	7.47278	9.55367
200	8.66677	7.62847	9.70507	8.46635	7.39128	9.54142
210	8.55809	7.58966	9.52653	8.43308	7.34315	9.52301
220	8.39169	7.48239	9.30098	8.40284	7.3794	9.42628
230	8.31358	7.37845	9.2487	8.39074	7.36845	9.41304

## Sheet: fig 2h
fig 2h
Time (min)	Average volume stim	Average volume stim + standard deviation	Average volume stim - standard deviation	Average volume outer	Average volume outer + standard deviation	Average volume outer - standard deviation
0	1131.07	887.699	1374.43	1049.91	803.16	1296.66
10	1121.36	881.246	1361.47	1043.55	798.306	1288.8
20	1135.78	897.556	1374.01	1054.23	805.534	1302.92
30	1127.66	885.692	1369.63	1050.53	796.681	1304.38
40	1114.08	874.004	1354.16	1034.71	787.953	1281.46
50	1118.91	877.324	1360.5	1043.34	794.489	1292.19
60	1117.67	879.254	1356.09	1045.38	796.699	1294.07
70	1113.74	876.714	1350.76	1046.69	793.966	1299.42
80	1108.79	874.596	1342.98	1045.49	794.193	1296.79
90	1109.58	873.483	1345.68	1050.67	799.589	1301.75
100	1100	861.036	1338.96	1037.27	790.647	1283.89
110	1093.73	859.559	1327.91	1040.32	794.14	1286.51
120	1099.52	862.558	1336.49	1045.81	798.282	1293.34
130	1094.26	853.928	1334.59	1042.14	790.552	1293.73
140	1101.76	865.823	1337.69	1048.9	801.949	1295.84
150	1103.72	870.091	1337.34	1049.38	803.325	1295.43
160	1101.32	864.598	1338.04	1050.94	802.43	1299.46
170	1103.94	869.263	1338.61	1056	803.474	1308.53
180	1107.23	868.808	1345.66	1055.49	803.579	1307.4
190	1120.54	880.609	1360.47	1065.71	808.996	1322.43
200	1123.08	881.262	1364.9	1065.73	810.318	1321.14
210	1120.01	877.544	1362.48	1065.75	810.894	1320.6
220	1114.83	876.153	1353.51	1066.21	811.639	1320.78
230	1114.47	875.162	1353.77	1065.6	805.103	1326.09

## Sheet: fig 2j
fig 2j
Time (min)	Average height stim	height prediction
0	8.61922	7.66299
10	8.65658	7.65224
20	8.80601	7.77681
30	8.67016	7.73485
40	9.01317	8.09117
50	9.21353	8.29089
60	9.37994	8.40264
70	9.45805	8.45814
80	9.47503	8.50191
90	9.51578	8.48949
100	9.44107	8.47243
110	9.44786	8.42867
120	9.45126	8.49062
130	9.37315	8.40438
140	9.29164	8.42785
150	9.31881	8.37094
160	8.82299	7.94404
170	8.69394	7.77697
180	8.57507	7.80149
190	8.70073	7.83906
200	8.66677	7.80791
210	8.55809	7.70855
220	8.39169	7.56153
230	8.31358	7.49289

## Sheet: fig 2k
fig 2k
Time (min)	Area stimulated	Area stimulated + standard deviation	Area stimulated - standard deviation	Area layer 1	Area layer 1 + standard deviation	Area layer 1 - standard deviation	Area layer 2	Area layer 2 + standard deviation	Area layer 2 - standard deviation	Area layer 3	Area layer 3 + standard deviation	Area layer 3 - standard deviation
0	1.01654	1.05273	0.980347	1.0072	1.05939	0.955023	1.01042	1.07044	0.950398	0.997602	1.04962	0.945587
10	1.00513	1.03741	0.972862	1.00009	1.04251	0.957666	1.0068	1.05507	0.958526	0.995571	1.04052	0.950627
20	1.00079	1.03039	0.971185	1.0013	1.03564	0.96696	1.00279	1.03618	0.969404	0.998016	1.02882	0.96721
30	1	1	1	1	1	1	1	1	1	1	1	1
40	0.890484	0.945369	0.8356	0.930979	0.984594	0.877364	0.983215	1.02215	0.944282	0.995455	1.02868	0.962233
50	0.850898	0.910214	0.791582	0.912323	0.984961	0.839685	0.969313	1.0409	0.89773	0.992885	1.05146	0.934311
60	0.820874	0.881077	0.760671	0.897471	0.981569	0.813373	0.964423	1.05049	0.878353	0.990269	1.05286	0.927676
70	0.801882	0.869064	0.734701	0.887123	0.980366	0.793879	0.961001	1.05938	0.862625	0.971062	1.06198	0.880144
80	0.788829	0.86134	0.716317	0.877434	0.976606	0.778261	0.949358	1.06394	0.83478	0.965201	1.05407	0.876336
90	0.790492	0.872399	0.708586	0.881082	0.999244	0.76292	0.947458	1.07173	0.823187	0.962623	1.06993	0.855311
100	0.777955	0.855866	0.700044	0.870485	0.9771	0.763869	0.941756	1.06802	0.815493	0.959709	1.08202	0.837403
110	0.776601	0.858006	0.695196	0.867415	0.977927	0.756903	0.943222	1.07155	0.814896	0.954381	1.10555	0.803214
120	0.776053	0.861965	0.690141	0.866234	0.981499	0.750968	0.931314	1.07402	0.788612	0.957695	1.1086	0.806793
130	0.780497	0.86909	0.691905	0.871255	0.984514	0.757996	0.924534	1.07347	0.775599	0.95662	1.11114	0.802105
140	0.779758	0.864754	0.694762	0.87306	0.989903	0.756218	0.935968	1.08755	0.784385	0.960898	1.1228	0.798999
150	0.784319	0.877307	0.691331	0.87668	0.984903	0.768457	0.932521	1.08875	0.776288	0.966115	1.12615	0.806083
160	0.881767	0.972653	0.79088	0.943166	1.04559	0.840745	0.955863	1.11059	0.801141	0.980711	1.14544	0.815979
170	0.909754	0.9883	0.831208	0.965882	1.07016	0.861604	0.958649	1.11565	0.801651	0.981533	1.15335	0.80972
180	0.920056	0.998272	0.84184	0.970346	1.07562	0.865069	0.963684	1.12119	0.806173	0.979049	1.1533	0.804797
190	0.929928	1.0097	0.850156	0.970614	1.09498	0.846251	0.95958	1.12734	0.791819	0.982037	1.15859	0.805486
200	0.945275	1.01487	0.875679	0.977349	1.11024	0.844461	0.965953	1.13551	0.7964	0.98434	1.15829	0.810394
210	0.948156	1.01547	0.880838	0.987368	1.12491	0.849828	0.972401	1.13957	0.805235	0.988176	1.16432	0.81203
220	0.973302	1.04716	0.899447	0.993434	1.13531	0.85156	0.982918	1.15278	0.813055	0.987948	1.17098	0.804912
230	0.985473	1.07203	0.898919	1.00426	1.13612	0.872399	0.971007	1.14498	0.79703	0.99139	1.1701	0.812681

## Sheet: fig 3d
fig 3d
Time (min)	Outer area	Adjacent area	Stimulated area
0	-0.00432248	-0.00383604	0.000992023
2	-0.00884691	-0.00619484	0.00125566
4	-0.00217035	-0.00257116	-0.00140704
6	-6.3434e-06	-0.00372534	-0.000557416
8	-0.00156426	-0.00535963	-0.00308707
10	0.0652491	0.122986	0.0749913
12	0.0555011	0.0883558	0.0570956
14	0.0339988	0.061397	0.0355097
16	0.0285803	0.0484104	0.0242436
18	0.0222285	0.036045	0.0235277
20	0.0232029	0.0372476	0.0213464
22	0.0206021	0.0321843	0.0234226
24	0.0179114	0.0293549	0.0216816
26	0.0109904	0.0256742	0.0130285
28	0.00960692	0.024971	0.0132121
30	0.0125768	0.0207671	0.0118627
32	0.00197582	0.0176189	0.00816673
34	0.0162163	0.0161284	0.0130686
36	0.00372625	0.00965384	0.00523976
38	0.00452439	0.00979497	0.00782502
40	0.00280233	0.0144554	0.00761332
42	0.00586929	0.0101154	0.00696808
44	0.007631	0.0109496	0.0125371
46	0.00326472	0.0113969	0.00561491
48	0.00348034	0.005883	0.00625785
50	0.00677422	0.0120351	0.00748682
52	0.00553538	0.0110401	0.00228453
54	-0.00386776	0.00591549	0.000309071
56	0.00441383	0.0120225	0.0103261
58	0.00344461	0.0103384	0.00289156
60	-0.00482181	0.000144891	-0.000273523
62	0.000623586	-0.000287182	0.00628333
64	-0.00275745	0.00424208	0.00349511
66	-0.0046395	-0.00298567	-0.00342907
68	-0.00166247	-0.00746919	-0.00082931
70	-0.0770796	-0.12212	-0.0691151
72	-0.0519987	-0.0846059	-0.0508329
74	-0.037313	-0.0616752	-0.0407262
76	-0.0282628	-0.0461796	-0.0287726

[truncated: 26 more sheets: fig 3e, fig 4d, fig 4f, fig 4h, fig 5c, fig 5f, fig 5g, fig 5l, Suppfig2a, Suppfig2b, Suppfig2c, Suppfig2d, Suppfig3c, Suppfig4, Suppfig5a, Suppfig5b, Suppfig5c, Suppfig5d, Suppfig6b, Suppfig7b …]
